# Supplementary material for: Insights into the Genetic History of French Cattle from Dense SNP Data on 47 Worldwide Breeds
Source: PLoS One. 2010 Sep 30;5(9):e13038. doi: 10.1371/journal.pone.0013038 (PMC2948016; doi:10.1371/journal.pone.0013038)
Supplement: Table S2 — SNP bovine genome coverage based on the Btau_4.0 bovine genome assembly (http://genome.ucsc.edu/). (0.01 MB XLS) [file pone.0013038.s008.xls]

## Sheet: TableS2
BTA	Size in Mb	Number of SNPs	SNP density	Marker Spacing
				Median	Average	Standart Deviation	Minimum	Maximum	Percentage Above 100 kb	Percentage Above 200 kb	Percentage below 20 kb	Percentage below 30 kb
1	161.01	2924	55.06	38.98	55.08	45.88	0.13	631.945	11.29	2.16	0.44	29.9
2	140.48	2415	58.17	39.32	58.19	54.74	0.001	614.304	12.68	2.61	0.29	29.49
3	127.68	2269	56.27	39.57	56.3	53.11	0.001	796.34	11.38	2.07	0.66	30.69
4	124.01	2257	54.95	40.1	54.97	43.28	0.001	353.978	10.42	2.13	0.4	27.13
5	125.72	1872	67.16	43.76	67.19	71.09	2.442	1115.63	16.78	4.49	0.86	25.65
6	122.5	2241	54.66	38.06	54.69	51.28	2.659	826.195	10.36	2.28	0.54	30.71
7	111.7	1969	56.73	39.48	56.76	49.79	2.733	632.575	11.94	2.29	0.41	30.89
8	116.93	2081	56.19	40.79	56.21	47.49	0.001	738.26	10.29	2.21	0.29	26.25
9	107.94	1801	59.93	40.93	59.97	56.04	0.449	729.112	13.56	3.11	0.44	29.33
10	105.72	1922	55.01	38.11	55.03	65.89	0.001	2081.46	10.57	1.67	0.57	31.03
11	110.02	1958	56.19	40.38	56.22	49.42	9.15	580.187	11.65	1.99	0.31	28.62
12	85.2	1455	58.56	40.48	58.6	56.33	0.238	787.071	12.45	2.48	0.76	29.09
13	84.04	1542	54.5	41	54.54	41.09	0.001	488.004	10.51	1.23	0.58	25.18
14	81.27	1452	55.97	41.51	56.01	42.95	5.766	575.966	11.58	1.52	0.62	26.12
15	84.56	1426	59.3	42.37	59.34	53.6	0.001	806.577	12.98	2.32	0.49	25.19
16	77.88	1384	56.27	38.56	56.31	55.87	0.179	1015.4	11.35	1.95	0.51	29.65
17	76.38	1367	55.88	39.96	55.92	48.12	4.464	725.528	11.79	1.54	0.37	28.7
18	66.03	1136	58.13	42.89	58.18	53.72	0.772	916.65	11.72	1.94	0.35	24.76
19	65.07	1158	56.19	42.26	56.24	44.67	1.367	543.535	10.72	1.73	0.52	25.06
20	75.41	1394	54.09	39.69	54.13	46.78	1.671	837.057	9.33	1.36	0.36	26.2
21	69.14	1183	58.45	42	58.5	51.77	0.001	621.025	11.25	2.71	0.59	25.63
22	61.71	1119	55.15	42.97	55.2	39.08	0.001	360.643	10.02	1.16	0.54	23.52
23	53.33	914	58.35	41.28	58.41	49.48	2.21	442.965	13.25	1.97	0.33	27.16
24	64.93	1133	57.31	41.28	57.36	45.68	5.637	456.629	11.75	1.77	0.18	26.94
25	43.46	821	52.93	39.58	53	40.86	2.602	350.281	8.78	1.59	0.98	30.12
26	51	933	54.66	42.17	54.72	37.84	0.001	302.247	9.76	1.5	0.32	22.64
27	48.7	860	56.63	40.77	56.7	68.7	4.669	1677.82	10.59	1.63	0.47	28.06
28	46.01	811	56.74	41.45	56.81	47.06	0.001	490.704	10.12	1.85	0.49	25.56
29	51.74	909	56.92	41.81	56.98	52.95	0.001	734.85	11.45	1.98	0.77	24.56
ALL	2539.57	44706	56.93	40.44	56.84	51.53	0.001	2081.46	11.5	2.13	0.49	27.83
