# Supplementary material for: Insights into the Genetic History of French Cattle from Dense SNP Data on 47 Worldwide Breeds
Source: PLoS One. 2010 Sep 30;5(9):e13038. doi: 10.1371/journal.pone.0013038 (PMC2948016; doi:10.1371/journal.pone.0013038)
Supplement: Table S3 — Within population FIS. (0.01 MB XLS) [file pone.0013038.s009.xls]

## Sheet: TableS3
Population	FIS	SD
ABO	-0.03788	0.00351
ANG	0.02119	0.00336
AUB	0.01169	0.00347
BAO	-0.01215	0.00359
BLO	-0.13255	0.00367
BMA	-0.01695	0.00334
BOR	0.00573	0.00331
BPN	-0.01033	0.00388
BRM	0.03018	0.00402
BRU	-0.00228	0.00402
BSW	-0.04036	0.00367
CHA	0.00181	0.00363
CHL	-0.00217	0.00319
GAS	0.00322	0.00355
GIR	0.01126	0.00453
GNS	0.01917	0.00388
HFD	0.02713	0.00352
HO2	-0.01197	0.00297
HOL	0.00015	0.00301
JE2	-0.00985	0.00343
JER	0.00159	0.00381
KUR	0.00646	0.00331
LAG	0.01922	0.0039
LMS	0.00042	0.00327
MAN	-0.00435	0.00337
MAR	-0.01244	0.00373
MON	-0.03577	0.00305
ND1	-0.01032	0.00488
ND2	-0.10768	0.00427
ND3	0.00822	0.004
NEL	-0.01713	0.00477
NOR	-0.03135	0.00306
NRC	-0.00587	0.0036
OUL	-0.03467	0.00355
PMT	-0.00914	0.00328
PRP	-0.00227	0.00342
RGU	0.00075	0.0043
RMG	-0.00232	0.00339
SAL	0.01862	0.0037
SGT	-0.00206	0.00338
SHK	-0.00163	0.00409
SOM	0.05059	0.00348
TAR	-0.0062	0.00395
VOS	-0.01175	0.00391
ZBO	0.0237	0.00389
ZFU	0.0032	0.00341
ZMA	0.01898	0.00386
